# Supplementary material for: Controlling the LCST-Phase Transition in Azobenzene-Functionalized Poly (N-Isopropylacrlyamide) Hydrogels by Light
Source: Gels. 2023 Jan 17;9(2):75. doi: 10.3390/gels9020075 (PMC9956105; doi:10.3390/gels9020075)
Supplement: Supplementary file 1 [file gels-09-00075-s001.zip]

Archive with 1 entries (1 files):
- gels-2128376-supplementary.pdf
